# Supplementary material for: Prevalence of Low Back Pain and Associated Risk Factors among Saudi Arabian Adolescents: A Cross-Sectional Study
Source: Int J Environ Res Public Health. 2022 Sep 7;19(18):11217. doi: 10.3390/ijerph191811217 (PMC9517652; doi:10.3390/ijerph191811217)
Supplement: Supplementary file 1 [file ijerph-19-11217-s001.zip]

Archive with 1 entries (1 files):
- ijerph-1879567-supplementary.pdf
